# Supplementary material for: Ex vivo lung-organoid model for aberrant basaloid cell induction and activation
Source: Inflamm Regen. 2025 Oct 30;45:33. doi: 10.1186/s41232-025-00396-z (PMC12574287; doi:10.1186/s41232-025-00396-z)
Supplement: Supplementary file 1 — Supplementary Material 1. Supplementary Table S1. SingleR score of human ABC_1 and ABC_2 with statistical significance. [file 41232_2025_396_MOESM1_ESM.xlsx]

## Sheet: Sheet1
Supplementary Table S1. SingleR score of human ABC_1 and ABC_2 with statistical significance
score_target	group1	group2	n1	n2	W.statistic	p	p.adj
scores.Aberrant_Basaloid_GSE136831	ABCs_1	Basal_1	126	579	59613	5.9e-29	2.36e-28
scores.Aberrant_Basaloid_GSE136831	ABCs_1	Basal_2	126	1030	97983	8.35e-21	2.5e-20
scores.Aberrant_Basaloid_GSE136831	ABCs_1	ABCs_2	126	785	69893	9.04e-14	9.04e-14
scores.Aberrant_Basaloid_GSE136831	ABCs_1	Goblet	126	2803	319233	3e-53	2.1e-52
scores.Aberrant_Basaloid_GSE136831	ABCs_1	Ciliated	126	3262	406734	7.57e-78	6.06e-77
scores.Aberrant_Basaloid_GSE136831	ABCs_1	Club	126	443	47312	9.79e-33	4.9e-32
scores.Aberrant_Basaloid_GSE136831	ABCs_1	Secretory	126	4059	434779	5.58e-41	3.35e-40
scores.Aberrant_Basaloid_GSE136831	ABCs_1	Tuft	126	37	4251	2.86e-14	5.72e-14
scores.ABC_1_GSE198153	ABCs_1	Basal_1	126	579	50666	7.46e-12	5.22e-11
scores.ABC_1_GSE198153	ABCs_1	Basal_2	126	1030	86882	5.07e-10	3.04e-09
scores.ABC_1_GSE198153	ABCs_1	ABCs_2	126	785	68672	2.4e-12	1.92e-11
scores.ABC_1_GSE198153	ABCs_1	Goblet	126	2803	215103	3.36e-05	0.000134
scores.ABC_1_GSE198153	ABCs_1	Ciliated	126	3262	229389	0.027	0.08
scores.ABC_1_GSE198153	ABCs_1	Club	126	443	26884	0.529	1
scores.ABC_1_GSE198153	ABCs_1	Secretory	126	4059	313289	1.63e-05	8.15e-05
scores.ABC_1_GSE198153	ABCs_1	Tuft	126	37	2378	0.854	1
scores.ABC_2_GSE198153	ABCs_2	Basal_1	785	579	403636	7.1e-133	3.55e-132
scores.ABC_2_GSE198153	ABCs_2	Basal_2	785	1030	607019	4.91e-75	1.96e-74
scores.ABC_2_GSE198153	ABCs_2	ABCs_1	785	126	69429	3.22e-13	6.44e-13
scores.ABC_2_GSE198153	ABCs_2	Goblet	785	2803	2089180	0	0
scores.ABC_2_GSE198153	ABCs_2	Ciliated	785	3262	2393723	0	0
scores.ABC_2_GSE198153	ABCs_2	Club	785	443	262931	2.37e-50	7.11e-50
scores.ABC_2_GSE198153	ABCs_2	Secretory	785	4059	2827922	1.04e-259	6.24e-259
scores.ABC_2_GSE198153	ABCs_2	Tuft	785	37	22685	7.34e-09	7.34e-09
