# Supplementary material for: Ex vivo lung-organoid model for aberrant basaloid cell induction and activation
Source: Inflamm Regen. 2025 Oct 30;45:33. doi: 10.1186/s41232-025-00396-z (PMC12574287; doi:10.1186/s41232-025-00396-z)
Supplement: Supplementary file 2 — Supplementary Material 2. Supplementary Table S2. Differentially expressed genes (DEGs) of AT2 cells between untreated and BLM-stimulated lung organoids. [file 41232_2025_396_MOESM2_ESM.xlsx]

## Sheet: Supplemental Table
Supplementary Table S2. Differentially expressed genes (DEGs) of AT2 cells between untreated and BLM-stimulated lung organoids
gene	p_val	avg_log2FC	pct.1	pct.2	p_val_adj	cluster
Hes1	2.16e-09	-0.257044	0.575	0.713	6.4e-05	untreated_down
Snhg11	2.01e-11	-0.260558	0.334	0.492	5.96e-07	untreated_down
Cxcl17	8.49e-09	-0.260886	0.925	0.944	0.000251533	untreated_down
Commd3	1.35e-08	-0.260943	0.592	0.689	0.000399437	untreated_down
Cbr3	1.03e-07	-0.26109	0.357	0.475	0.00305307	untreated_down
Ftl1	8.49e-07	-0.263837	0.991	0.995	0.025164	untreated_down
Slc48a1	5.99e-12	-0.263868	0.448	0.61	1.78e-07	untreated_down
Nkd1	1.45e-08	-0.268851	0.351	0.482	0.00042877	untreated_down
Aox3	1.02e-08	-0.270471	0.323	0.459	0.000302909	untreated_down
Taldo1	1.27e-08	-0.272384	0.728	0.807	0.00037553	untreated_down
Serpinb9	1.03e-09	-0.275839	0.529	0.675	3.07e-05	untreated_down
Psap	5.64e-09	-0.277607	0.906	0.93	0.000167239	untreated_down
Gstp1	2.26e-11	-0.278901	0.837	0.908	6.69e-07	untreated_down
Srp14	3.92e-10	-0.28248	0.718	0.816	1.16e-05	untreated_down
Ccnd1	1.06e-06	-0.285357	0.911	0.953	0.031274	untreated_down
Srxn1	1.28e-10	-0.285433	0.369	0.522	3.78e-06	untreated_down
Hsp90aa1	3.14e-10	-0.289609	0.948	0.972	9.31e-06	untreated_down
Cdc42bpg	2.23e-07	-0.289746	0.859	0.896	0.0066225	untreated_down
Cbr1	6.49e-09	-0.294666	0.781	0.85	0.000192338	untreated_down
Selenos	9.53e-09	-0.297918	0.9	0.922	0.000282528	untreated_down
Psrc1	1.38e-30	-0.303112	0.072	0.271	4.08e-26	untreated_down
Ccn1	1.96e-09	-0.306618	0.391	0.541	5.81e-05	untreated_down
Phlda3	2.34e-28	-0.310942	0.358	0.59	6.95e-24	untreated_down
Gsta4	5.89e-10	-0.315561	0.816	0.852	1.75e-05	untreated_down
Ccnd2	3.08e-08	-0.319593	0.7	0.758	0.000912082	untreated_down
Apoe	3.96e-11	-0.321941	0.115	0.233	1.17e-06	untreated_down
Aldh2	6.99e-13	-0.324342	0.898	0.944	2.07e-08	untreated_down
Prdx6	2.27e-12	-0.324872	0.866	0.918	6.73e-08	untreated_down
Ly6a	2.98e-08	-0.326187	0.689	0.776	0.000882915	untreated_down
Trp53inp1	1.53e-12	-0.32738	0.4	0.563	4.55e-08	untreated_down
Esd	1.84e-08	-0.331253	0.775	0.847	0.000545654	untreated_down
Mpc1	4.08e-10	-0.331689	0.815	0.866	1.21e-05	untreated_down
Itm2b	1.34e-17	-0.333279	0.955	0.983	3.97e-13	untreated_down
Sftpc	2.22e-08	-0.340027	1	1	0.000659177	untreated_down
Ifit1	7.38e-08	-0.342221	0.114	0.209	0.0021872	untreated_down
Fth1	5.91e-14	-0.349564	0.991	0.997	1.75e-09	untreated_down
Mgst1	9.54e-22	-0.349611	0.986	0.977	2.83e-17	untreated_down
Exoc4	1.35e-13	-0.35457	0.529	0.664	4.01e-09	untreated_down
Pqlc3	1.6e-19	-0.359593	0.161	0.344	4.75e-15	untreated_down
Gclc	5.61e-07	-0.361375	0.957	0.96	0.0166172	untreated_down
Cd81	4.32e-17	-0.363043	0.855	0.923	1.28e-12	untreated_down
Gdf15	2.25e-24	-0.370409	0.066	0.231	6.66e-20	untreated_down
Cat	8.93e-13	-0.381306	0.855	0.91	2.65e-08	untreated_down
Ntn1	6.32e-28	-0.384265	0.173	0.398	1.87e-23	untreated_down
Cyb5a	7.39e-16	-0.384892	0.828	0.901	2.19e-11	untreated_down
Bax	6.36e-17	-0.384971	0.536	0.677	1.89e-12	untreated_down
Ces1d	8.51e-14	-0.38814	0.871	0.913	2.52e-09	untreated_down
Efna3	3.85e-26	-0.401243	0.135	0.344	1.14e-21	untreated_down
Gpx4	1.06e-12	-0.452121	0.83	0.889	3.15e-08	untreated_down
Gas6	3.08e-23	-0.479949	0.417	0.633	9.13e-19	untreated_down
Creg1	1.65e-20	-0.495446	0.684	0.817	4.9e-16	untreated_down
Dcxr	1.34e-20	-0.525543	0.494	0.659	3.97e-16	untreated_down
Dynlt2a2	2.2e-34	-0.545535	0.601	0.797	6.53e-30	untreated_down
Rps27l	4.89e-39	-0.54613	0.966	0.983	1.45e-34	untreated_down
Cox6b2	9.76e-23	-0.555567	0.243	0.445	2.89e-18	untreated_down
Cbr2	1.87e-14	-0.559418	0.999	0.997	5.53e-10	untreated_down
Gsta3	7.06e-31	-0.591554	0.592	0.783	2.09e-26	untreated_down
Clu	2.73e-13	-0.662336	0.919	0.939	8.08e-09	untreated_down
Mettl7a1	3.31e-35	-0.690594	0.84	0.917	9.81e-31	untreated_down
Ephx1	6.93e-42	-0.707314	0.4	0.666	2.05e-37	untreated_down
Ly6c1	7.72e-34	-0.719772	0.848	0.934	2.29e-29	untreated_down
Sftpa1	6.09e-14	-0.755411	0.757	0.856	1.8e-09	untreated_down
Gstm1	5.08e-28	-0.850869	0.614	0.765	1.5e-23	untreated_down
Ccng1	1.62e-62	-0.938346	0.631	0.873	4.81e-58	untreated_down
Cdkn1a	2.28e-90	-1.55358	0.807	0.95	6.75e-86	untreated_down
Trf	2.8e-12	0.629949	0.994	0.993	8.29e-08	untreated_up
Mt2	2.16e-18	0.576092	0.944	0.943	6.39e-14	untreated_up
Fabp5	1.13e-13	0.558843	0.88	0.802	3.35e-09	untreated_up
Hmgcs1	5.02e-16	0.488387	0.9	0.828	1.49e-11	untreated_up
Lrg1	2.27e-09	0.479081	0.884	0.845	6.73e-05	untreated_up
Mt1	4.68e-14	0.433493	0.987	0.983	1.39e-09	untreated_up
St8sia6	1.46e-12	0.416393	0.465	0.306	4.34e-08	untreated_up
Gpam	1.06e-11	0.413131	0.749	0.654	3.13e-07	untreated_up
Idi1	4.22e-10	0.392132	0.874	0.803	1.25e-05	untreated_up
Sfta2	1.77e-14	0.391648	0.902	0.871	5.26e-10	untreated_up
H1f0	9.57e-12	0.362267	0.934	0.889	2.84e-07	untreated_up
Chil1	4.94e-07	0.351283	0.982	0.955	0.0146407	untreated_up
Hnrnph1	1.9e-13	0.347657	0.94	0.91	5.63e-09	untreated_up
Paqr8	6.89e-09	0.346222	0.721	0.657	0.000204298	untreated_up
Gk	3.72e-09	0.340673	0.637	0.518	0.000110393	untreated_up
Sc5d	1.85e-07	0.314383	0.691	0.617	0.00548623	untreated_up
Ldha	6.39e-10	0.312051	0.954	0.951	1.89e-05	untreated_up
Tmem213	1.29e-10	0.310871	0.28	0.144	3.83e-06	untreated_up
Inhbb	1.22e-07	0.301374	0.562	0.452	0.0036024	untreated_up
Gja1	9.27e-07	0.292459	0.963	0.957	0.0274916	untreated_up
Actg1	4.37e-11	0.29194	0.996	0.997	1.29e-06	untreated_up
mt-Nd3	2.34e-09	0.291384	0.986	0.986	6.95e-05	untreated_up
Itga6	5.7e-08	0.284852	0.848	0.814	0.00169049	untreated_up
Hnrnpa3	1.12e-13	0.281106	0.988	0.965	3.33e-09	untreated_up
Gapdh	8.11e-07	0.271311	0.941	0.944	0.024052	untreated_up
Purb	1.04e-06	0.271293	0.913	0.871	0.0307275	untreated_up
Tspan1	3.68e-08	0.265066	0.802	0.783	0.00109183	untreated_up
Golm1	1.01e-06	0.257997	0.799	0.736	0.0298808	untreated_up
Cox6a2	4.93e-07	0.256413	0.17	0.083	0.0146094	untreated_up
Nrep	4.26e-08	0.255697	0.735	0.65	0.00126198	untreated_up
Actb	1.08e-10	0.254818	0.999	1	3.21e-06	untreated_up
Note
untreated_up = Downregulated DEGs by bleomycin (BLM) stimulation
untreated_down = Upregulated DEGs by bleomycin (BLM) stimulation
